# Supplementary material for: Impact of Drying-Induced Structural Modifications on Flavor Release of Star Anise During Boiling
Source: Foods. 2025 May 19;14(10):1802. doi: 10.3390/foods14101802 (PMC12110813; doi:10.3390/foods14101802)
Supplement: Supplementary file 1 [file foods-14-01802-s001.zip]

Archive with 1 entries (1 files):
- foods-3619757-supplementary.pdf
